# Supplementary material for: ﻿A remarkable new species of the genus Psammoecus Latreille (Coleoptera, Silvanidae) from Lord Howe Island, Australia
Source: Zookeys. 2023 May 11;1161:117–27. doi: 10.3897/zookeys.1161.100872 (PMC10206525; doi:10.3897/zookeys.1161.100872)
Supplement: XML Treatment for Psammoecus lordhowensis [file zookeys.1161.100872-treatment1.xml]

<!DOCTYPE tp:taxon-treatment
  PUBLIC "-//TaxonX//DTD Taxonomic Treatment Publishing DTD v0 20100105//EN" "tax-treatment-NSO.dtd">
<tp:taxon-treatment xmlns:tp="http://www.plazi.org/taxpub"><tp:treatment-meta><kwd-group><label>Taxon classification</label><kwd>
                <named-content content-type="kingdom">Animalia</named-content>
              </kwd><kwd>
                <named-content content-type="order">Coleoptera</named-content>
              </kwd><kwd>
                <named-content content-type="family">Silvanidae</named-content>
              </kwd></kwd-group><mixed-citation publication-type="journal"><person-group><name><surname>Yoshida</surname><given-names>Takahiro</given-names></name><name><surname>Reid</surname><given-names>Chris A. M.</given-names></name></person-group><article-title>﻿A remarkable new species of the genus <italic><tp:taxon-name><tp:taxon-name-part taxon-name-part-type="genus" reg="Psammoecus">Psammoecus</tp:taxon-name-part></tp:taxon-name></italic> Latreille (<tp:taxon-name><tp:taxon-name-part taxon-name-part-type="order">Coleoptera</tp:taxon-name-part></tp:taxon-name>, <tp:taxon-name><tp:taxon-name-part taxon-name-part-type="family">Silvanidae</tp:taxon-name-part></tp:taxon-name>) from Lord Howe Island, Australia</article-title><source>Zookeys</source><day>11</day><month>05</month><year>2023</year><volume>1161</volume><fpage>117</fpage><lpage>127</lpage><pub-id pub-id-type="doi">10.3897/zookeys.1161.100872</pub-id></mixed-citation></tp:treatment-meta><tp:nomenclature><label>﻿</label><tp:taxon-name>
              <object-id xmlns:xlink="http://www.w3.org/1999/xlink" content-type="arpha" xlink:type="simple">17939FB8-EF7A-5A29-BB25-36D71CE71B5D</object-id>
              <tp:taxon-name-part taxon-name-part-type="genus" reg="Psammoecus">Psammoecus</tp:taxon-name-part>
              <tp:taxon-name-part taxon-name-part-type="species" reg="lordhowensis">lordhowensis</tp:taxon-name-part>
              <object-id xmlns:xlink="http://www.w3.org/1999/xlink" content-type="zoobank" xlink:type="simple">https://zoobank.org/F0ABF9A7-2F5D-4BC1-9506-9B19DEC19489</object-id>
            </tp:taxon-name><tp:taxon-authority>Yoshida &amp; Reid</tp:taxon-authority><tp:taxon-status xmlns:xlink="http://www.w3.org/1999/xlink" xlink:type="simple">sp. nov.</tp:taxon-status><xref ref-type="fig" rid="F1">Figs 1</xref><xref ref-type="fig" rid="F2">, 2</xref></tp:nomenclature><tp:treatment-sec sec-type="diagnosis" id="SECID0EBMAC"><title>Diagnosis.</title><p>This new species is distinguished from other <italic><tp:taxon-name><tp:taxon-name-part taxon-name-part-type="genus" reg="Psammoecus">Psammoecus</tp:taxon-name-part></tp:taxon-name></italic> species by the rounded and convex body shape, small eyes, well-developed temples, the pronotum with irregular crenulation of obtuse tubercles (shorter than wide) not forming obvious teeth, and the extremely reduced hindwing and the male genital morphology.</p></tp:treatment-sec><tp:treatment-sec sec-type="description" id="SECID0EOMAC"><title>Description.</title><p><bold><abbrev xmlns:xlink="http://www.w3.org/1999/xlink" xlink:title="HL + PL + EL" id="ABBRID0EVMAC" xlink:type="simple">BL</abbrev></bold>: 2.79–3.50 mm (<italic>n</italic> = 20).</p><p><bold><italic>Coloration</italic></bold> (Fig. <xref ref-type="fig" rid="F1">1</xref>). Head and pronotum reddish brown. Elytra reddish brown or somewhat lighter colored, with a quadrate or triangular black macula on each elytron at middle, narrowly darkened around humeri and apex of elytra; middle macula and apical darkened area connected by darkened area along lateral margin, also connected by darkened area along suture in darker colored specimens (Fig. <xref ref-type="fig" rid="F1">1C</xref>). Mouthparts and legs yellowish brown. Antennae reddish brown or somewhat lighter colored, 7<sup>th</sup> antennomere dark brown, 8<sup>th</sup> to 10<sup>th</sup> black, 11<sup>th</sup> white; setae golden.</p><fig id="F1" position="float" orientation="portrait"><object-id xmlns:xlink="http://www.w3.org/1999/xlink" content-type="doi" xlink:type="simple">10.3897/zookeys.1161.100872.figure1</object-id><object-id xmlns:xlink="http://www.w3.org/1999/xlink" content-type="arpha" xlink:type="simple">4822493C-8C3F-5C32-A366-EFD777882663</object-id><label>Figure 1.</label><caption><p>Habitus of <italic><tp:taxon-name><tp:taxon-name-part taxon-name-part-type="genus" reg="Psammoecus">Psammoecus</tp:taxon-name-part><tp:taxon-name-part taxon-name-part-type="species" reg="lordhowensis">lordhowensis</tp:taxon-name-part></tp:taxon-name></italic> sp. nov. <bold>A, B</bold> holotype (male), dorsal (<bold>A</bold>) and ventral views (<bold>B</bold>) <bold>C</bold> darker colored specimen, dorsal view <bold>D</bold> specimen of which right elytron and abdomen were removed, dorsal view. Scale bar: 1.0 mm.</p></caption><graphic xmlns:xlink="http://www.w3.org/1999/xlink" xlink:href="zookeys-1161-117_article-100872__-g001.jpg" position="float" orientation="portrait" xlink:type="simple" id="oo_848982.jpg"><uri content-type="original_file" xlink:type="simple">https://binary.pensoft.net/fig/848982</uri></graphic></fig><p><bold><italic>Head</italic></bold> (Fig. <xref ref-type="fig" rid="F1">1</xref>). Subquadrate, longer than wide, <abbrev xmlns:xlink="http://www.w3.org/1999/xlink" xlink:title="length from anterior margin of clypeus to imaginary line between posterior margins of temples in dorsal view measured along the median line" id="ABBRID0E6OAC" xlink:type="simple">HL</abbrev>: 0.47–0.61 mm, <abbrev xmlns:xlink="http://www.w3.org/1999/xlink" xlink:title="greatest width of head across eyes" id="ABBRID0EDPAC" xlink:type="simple">HW</abbrev>: 0.58–0.71 mm, <abbrev xmlns:xlink="http://www.w3.org/1999/xlink" xlink:title="greatest width of head across eyes" id="ABBRID0EHPAC" xlink:type="simple">HW</abbrev>/<abbrev xmlns:xlink="http://www.w3.org/1999/xlink" xlink:title="length from anterior margin of clypeus to imaginary line between posterior margins of temples in dorsal view measured along the median line" id="ABBRID0ELPAC" xlink:type="simple">HL</abbrev>: 1.14–1.31; <abbrev xmlns:xlink="http://www.w3.org/1999/xlink" xlink:title="narrowest width of interspace between eyes" id="ABBRID0EPPAC" xlink:type="simple">IE</abbrev>/<abbrev xmlns:xlink="http://www.w3.org/1999/xlink" xlink:title="length from anterior margin of clypeus to imaginary line between posterior margins of temples in dorsal view measured along the median line" id="ABBRID0ETPAC" xlink:type="simple">HL</abbrev> 0.89–1.02 (<italic>n</italic> = 20); Temples well developed, narrowed immediately at base. Eyes small, round, laterally prominent. Punctation strong, moderately dense, without microsculpture on the interstices. Antennae very long; antennomeres with pubescence of moderate to large length; distal portion of 7<sup>th</sup> to 10<sup>th</sup> and entire 11<sup>th</sup> antennomeres with short pubescence, denser on 9<sup>th</sup> to 11<sup>th</sup> antennomeres; with reticulate microsculpture on 2<sup>nd</sup> to 10<sup>th</sup> antennomeres; antennal total length and antennomere approximate length ratios from base to apex, both for the holotype, 1.68 mm; 3.6: 1.0: 1.5: 1.5: 1.5: 1.5: 1.6: 1.4: 1.3: 1.2: 2.2.</p><p><bold><italic>Pronotum</italic></bold> (Fig. <xref ref-type="fig" rid="F1">1</xref>). Subquadrate, widest near middle, with slightly enlarged margins, <abbrev xmlns:xlink="http://www.w3.org/1999/xlink" xlink:title="length of pronotum measured along the median line" id="ABBRID0ETAAE" xlink:type="simple">PL</abbrev>: 0.70–0.90 mm, <abbrev xmlns:xlink="http://www.w3.org/1999/xlink" xlink:title="greatest width of pronotum, excluding teeth" id="ABBRID0EXAAE" xlink:type="simple">PW</abbrev>: 0.56–0.86 mm, <abbrev xmlns:xlink="http://www.w3.org/1999/xlink" xlink:title="length of pronotum measured along the median line" id="ABBRID0E2AAE" xlink:type="simple">PL</abbrev>/<abbrev xmlns:xlink="http://www.w3.org/1999/xlink" xlink:title="greatest width of pronotum, excluding teeth" id="ABBRID0E6AAE" xlink:type="simple">PW</abbrev>: 0.91–1.29 (<italic>n</italic> = 20), without obvious lateral teeth. Punctation on pronotal disk as on vertex. Pubescence composed of setae of moderate length, very long setae on tubercles on lateral margins and anterior and posterior angles. Anterior angle with a few tiny setiferous tubercles; lateral margin with 2–4 obtuse setiferous tubercles (shorter than wide) of similar size, not acute teeth; distances between setiferous tubercles on lateral margins irregular; posterior angle with a long seta.</p><p><bold><italic>Legs</italic></bold> (Fig. <xref ref-type="fig" rid="F1">1</xref>) moderate length, without microsculpture; femora thick; tibiae somewhat thick, gradually widening distally; tarsi moderate length.</p><p><bold><italic>Elytra</italic></bold> (Fig. <xref ref-type="fig" rid="F1">1</xref>). Oval, <abbrev xmlns:xlink="http://www.w3.org/1999/xlink" xlink:title="length of elytra measured along suture plus length of scutellar shield" id="ABBRID0E2BAE" xlink:type="simple">EL</abbrev>: 1.60–2.02 mm, <abbrev xmlns:xlink="http://www.w3.org/1999/xlink" xlink:title="greatest combined width of elytra" id="ABBRID0E6BAE" xlink:type="simple">EW</abbrev>: 1.08–1.47 mm (greatest width at anterior 1/3), <abbrev xmlns:xlink="http://www.w3.org/1999/xlink" xlink:title="greatest combined width of elytra" id="ABBRID0EDCAE" xlink:type="simple">EW</abbrev>/<abbrev xmlns:xlink="http://www.w3.org/1999/xlink" xlink:title="HL + PL + EL" id="ABBRID0EHCAE" xlink:type="simple">BL</abbrev>: 0.38–0.44, <abbrev xmlns:xlink="http://www.w3.org/1999/xlink" xlink:title="greatest combined width of elytra" id="ABBRID0ELCAE" xlink:type="simple">EW</abbrev>/<abbrev xmlns:xlink="http://www.w3.org/1999/xlink" xlink:title="length of elytra measured along suture plus length of scutellar shield" id="ABBRID0EPCAE" xlink:type="simple">EL</abbrev>: 0.67–0.74 (<italic>n</italic> = 20), convex, with poorly developed humeri, with moderately rounded apices. Strial punctures moderate depth, mostly same width of the interstices. Pubescence composed of numerous semi-erect setae of medium length, erect long setae along margins and humeri, gradually shorter toward apices.</p><p><bold><italic>Scutellary shield</italic></bold> triangular, with several short setae.</p><p><bold><italic>Hindwing</italic></bold> (Fig. <xref ref-type="fig" rid="F1">1D</xref>) strongly reduced (brachypterous), about 1/4× as long as elytron, lacking venation.</p><p><bold><italic>Male genitalia</italic></bold> (Fig. <xref ref-type="fig" rid="F2">2</xref>). Spiculum gastrale (Fig. <xref ref-type="fig" rid="F2">2A</xref>) with elongate strut, moderately diverging around posterior 2/9; posterior half of branches slightly narrowed, curved inwards near apices, connected by a membrane; lateral sclerites membranous, elongate, curved inwards. Parameres (Fig. <xref ref-type="fig" rid="F2">2B, D</xref>) stick-shaped, elongate, sub-parallel, slightly curved inwards, dorsally with a few punctures near bases, ventrally with setae of various lengths on posterior 3/4 (Fig. <xref ref-type="fig" rid="F2">2D</xref>), dorsally without setae, with two very long setae on each apex. Phallobase (Fig. <xref ref-type="fig" rid="F2">2B</xref>) elongate, sub-parallel; tegminal strut longer than basal piece; basal piece slightly narrowed toward posterior, with anterior margin widely incised at anterior 1/3. Penis (Fig. <xref ref-type="fig" rid="F2">2C</xref>) elongate, sub-parallel, apical 1/6 narrowed, roundly protruded at apex, with some fine punctures near apex. Internal sac moderate length, recurved around apex, apically with a thin ringed structure and a thin long apical strut, sparsely armed with some spines on middle area, densely with spines near basal piece.</p><fig id="F2" position="float" orientation="portrait"><object-id xmlns:xlink="http://www.w3.org/1999/xlink" content-type="doi" xlink:type="simple">10.3897/zookeys.1161.100872.figure2</object-id><object-id xmlns:xlink="http://www.w3.org/1999/xlink" content-type="arpha" xlink:type="simple">897BFBE6-9147-5784-AA26-7E10F43EDD31</object-id><label>Figure 2.</label><caption><p>Male genital organs of <italic><tp:taxon-name><tp:taxon-name-part taxon-name-part-type="genus" reg="Psammoecus">Psammoecus</tp:taxon-name-part><tp:taxon-name-part taxon-name-part-type="species" reg="lordhowensis">lordhowensis</tp:taxon-name-part></tp:taxon-name></italic> sp. nov. <bold>A</bold> spiculum gastrale, ventral view <bold>B</bold> phallobase, ventral view <bold>C</bold> penis, dorsal view <bold>D</bold> right paramere, dorsal view. Scale bars: 0.1 mm (<bold>A–C</bold>); 0.2 mm (<bold>D</bold>).</p></caption><graphic xmlns:xlink="http://www.w3.org/1999/xlink" xlink:href="zookeys-1161-117_article-100872__-g002.jpg" position="float" orientation="portrait" xlink:type="simple" id="oo_848983.jpg"><uri content-type="original_file" xlink:type="simple">https://binary.pensoft.net/fig/848983</uri></graphic></fig></tp:treatment-sec><tp:treatment-sec sec-type="Type series" id="SECID0EKFAE"><title>Type series.</title><p><bold><italic>Holotype</italic></bold>: male, ‘NSW; On walking track to Erskine | Valley, adjacent to Salmon Beach, Lord | Howe Island; -31:33:39; 159:4:31; 10- | Dec-2000; G. Cassis; LHI/GC/L18 leaf | litter ex collected at night’, ‘+3 in vial’, ‘K188166’ (<named-content xmlns:xlink="http://www.w3.org/1999/xlink" content-type="dwc:institutional_code" xlink:title="Australian Museum, Sydney" xlink:href="http://grbio.org/institution/australian-museum" xlink:type="simple">AM</named-content>). <bold><italic>Paratypes</italic></bold> (33 specimens): [Lord Howe Island] • 1 male; Anderson Road, south end; 40 m; 16 Nov. 1979; G. B. Monteith; Calcareous soil, sieved litter; Q. M. Berlesate No. 149, Pickard Veg: DaCt [<italic><tp:taxon-name><tp:taxon-name-part taxon-name-part-type="genus" reg="Drypetes">Drypetes</tp:taxon-name-part><tp:taxon-name-part taxon-name-part-type="species" reg="austrasica">austrasica</tp:taxon-name-part></tp:taxon-name></italic>-<italic><tp:taxon-name><tp:taxon-name-part taxon-name-part-type="genus" reg="Cryptocarya">Cryptocarya</tp:taxon-name-part><tp:taxon-name-part taxon-name-part-type="species" reg="triplinervis">triplinervis</tp:taxon-name-part></tp:taxon-name></italic>] (<named-content xmlns:xlink="http://www.w3.org/1999/xlink" content-type="dwc:institutional_code" xlink:title="Australian National Insect Collection" xlink:href="http://grbio.org/institution/australian-national-insect-collection" xlink:type="simple">ANIC</named-content>: male genital structures illustrated and photo presenting brachyptrery, Figs <xref ref-type="fig" rid="F1">1D</xref> and <xref ref-type="fig" rid="F2">2</xref>) • 1 male; same label data (<named-content xmlns:xlink="http://www.w3.org/1999/xlink" content-type="dwc:institutional_code" xlink:title="Australian National Insect Collection" xlink:href="http://grbio.org/institution/australian-national-insect-collection" xlink:type="simple">ANIC</named-content>) • 1 female; summit of Dawson Point Ridge; 150 m; 5 Nov. 1979; G. B. Monteith.; volcanic soil, sieved litter; Q. M. Berlesate No. 120; Pickard Veg: DaCt; voucher Specimen 81–106 (<named-content xmlns:xlink="http://www.w3.org/1999/xlink" content-type="dwc:institutional_code" xlink:title="Australian National Insect Collection" xlink:href="http://grbio.org/institution/australian-national-insect-collection" xlink:type="simple">ANIC</named-content>) • 1 ex.; same locality; 7 Nov. 1979; G. B. Monteith; same microhabitat and collecting method; Q. M. Berlesate No. 128, Pickard Veg: DaCt (<named-content xmlns:xlink="http://www.w3.org/1999/xlink" content-type="dwc:institutional_code" xlink:title="Australian National Insect Collection" xlink:href="http://grbio.org/institution/australian-national-insect-collection" xlink:type="simple">ANIC</named-content>) • 1 ex.; eastern slope of Dawsons Point Ridge above old settlement; <named-content xmlns:xlink="http://www.w3.org/1999/xlink" content-type="dwc:verbatimCoordinates" xlink:type="simple"><named-content content-type="geo-json" specific-use="{&#34;type&#34;:&#34;Point&#34;,&#34;coordinates&#34;:[159.051944,-31.520833]}" id="NCID0ENHAE" xlink:type="simple">31°31'15"S, 159°3'7"E</named-content></named-content>; 1 Dec. 2000; CBCR, Australian Museum; Leaf litter ex Closed Rain Forest <italic><tp:taxon-name><tp:taxon-name-part taxon-name-part-type="genus" reg="Drypetes">Drypetes</tp:taxon-name-part></tp:taxon-name></italic>/<italic><tp:taxon-name><tp:taxon-name-part taxon-name-part-type="genus" reg="Cryptocarya">Cryptocarya</tp:taxon-name-part></tp:taxon-name></italic> (exposed) habitat; LHIS014L, K188156 (+5) (<named-content xmlns:xlink="http://www.w3.org/1999/xlink" content-type="dwc:institutional_code" xlink:title="Australian Museum, Sydney" xlink:href="http://grbio.org/institution/australian-museum" xlink:type="simple">AM</named-content>) • 1 ex.; Intermediate Hill, near summit; 250 m; 6 Nov. 1979; G. B. Monteith; volcanic soil, sieved litter; Q. M. Berlesate No. 123, Pickard Veg: DaCt (<named-content xmlns:xlink="http://www.w3.org/1999/xlink" content-type="dwc:institutional_code" xlink:title="Australian National Insect Collection" xlink:href="http://grbio.org/institution/australian-national-insect-collection" xlink:type="simple">ANIC</named-content>) • 1 ex.; 100 m into Intermediate Hill from Kings Beach side; <named-content xmlns:xlink="http://www.w3.org/1999/xlink" content-type="dwc:verbatimCoordinates" xlink:type="simple"><named-content content-type="geo-json" specific-use="{&#34;type&#34;:&#34;Point&#34;,&#34;coordinates&#34;:[159.083333,-31.550000]}" id="NCID0ELIAE" xlink:type="simple">31°33'S, 159°05'E</named-content></named-content>; 8 Dec. 2000; C. Reid; palm leaf litter; K188160 (<named-content xmlns:xlink="http://www.w3.org/1999/xlink" content-type="dwc:institutional_code" xlink:title="Australian Museum, Sydney" xlink:href="http://grbio.org/institution/australian-museum" xlink:type="simple">AM</named-content>) • 1 male; Malabar Ridge saddle; 120 m; 25 Nov. 1979; G. B. Monteith; volcanic soil, sieved litter; Q. M. Berlesate No. 167, Pickard Veg: DaCt (<named-content xmlns:xlink="http://www.w3.org/1999/xlink" content-type="dwc:institutional_code" xlink:title="Australian National Insect Collection" xlink:href="http://grbio.org/institution/australian-national-insect-collection" xlink:type="simple">ANIC</named-content>) • 1 ex.; western slope of Malabar Ridge S of Kims Lookout trail; <named-content xmlns:xlink="http://www.w3.org/1999/xlink" content-type="dwc:verbatimCoordinates" xlink:type="simple"><named-content content-type="geo-json" specific-use="{&#34;type&#34;:&#34;Point&#34;,&#34;coordinates&#34;:[159.058611,-31.515833]}" id="NCID0E2IAE" xlink:type="simple">31°30'57"S, 159°3'31"E</named-content></named-content>; 24 Nov. 2000; CBCR, Australian Museum; leaf litter ex Broad Megaphyllous Closed Sclerophyll Forest – <italic><tp:taxon-name><tp:taxon-name-part taxon-name-part-type="genus" reg="Howea">Howea</tp:taxon-name-part><tp:taxon-name-part taxon-name-part-type="species" reg="belmoryana">belmoryana</tp:taxon-name-part></tp:taxon-name></italic> habitat; LHIS007L, K188158 (+1 in vial) (<named-content xmlns:xlink="http://www.w3.org/1999/xlink" content-type="dwc:institutional_code" xlink:title="Australian Museum, Sydney" xlink:href="http://grbio.org/institution/australian-museum" xlink:type="simple">AM</named-content>) • 1 ex.; on walking track to Erskine Valley, adjacent to Salmon Beach; <named-content xmlns:xlink="http://www.w3.org/1999/xlink" content-type="dwc:verbatimCoordinates" xlink:type="simple"><named-content content-type="geo-json" specific-use="{&#34;type&#34;:&#34;Point&#34;,&#34;coordinates&#34;:[159.075278,-31.560833]}" id="NCID0ESJAE" xlink:type="simple">31°33'39"S, 159°4'31"E</named-content></named-content>; 10 Dec. 2000; G. Cassis; leaf litter ex collected at night; LHI/GC/L18, K188157 (+1 in vial) (<named-content xmlns:xlink="http://www.w3.org/1999/xlink" content-type="dwc:institutional_code" xlink:title="Australian Museum, Sydney" xlink:href="http://grbio.org/institution/australian-museum" xlink:type="simple">AM</named-content>) • 1 female: North Bay trail, 50 m from junction with Kims Lookout trail; <named-content xmlns:xlink="http://www.w3.org/1999/xlink" content-type="dwc:verbatimCoordinates" xlink:type="simple"><named-content content-type="geo-json" specific-use="{&#34;type&#34;:&#34;Point&#34;,&#34;coordinates&#34;:[159.050000,-31.517778]}" id="NCID0E5JAE" xlink:type="simple">31°31'4"S, 159°3'0"E</named-content></named-content>; 11 Dec. 2000; G. Cassis; leaf litter ex; LHI/GC/L22, K188165 (<named-content xmlns:xlink="http://www.w3.org/1999/xlink" content-type="dwc:institutional_code" xlink:title="Australian Museum, Sydney" xlink:href="http://grbio.org/institution/australian-museum" xlink:type="simple">AM</named-content>) • 2 exs; Stevens Reserve; 10 m; 13 Nov. 1979; G. B. Monteith; calcareous soil, sieved litter; Q. M. Berlesate No. 144, Pickard Veg: DaCt (<named-content xmlns:xlink="http://www.w3.org/1999/xlink" content-type="dwc:institutional_code" xlink:title="Australian National Insect Collection" xlink:href="http://grbio.org/institution/australian-national-insect-collection" xlink:type="simple">ANIC</named-content>) • 1 ex.; Stephens Reserve; <named-content xmlns:xlink="http://www.w3.org/1999/xlink" content-type="dwc:verbatimCoordinates" xlink:type="simple"><named-content content-type="geo-json" specific-use="{&#34;type&#34;:&#34;Point&#34;,&#34;coordinates&#34;:[159.064722,-31.520833]}" id="NCID0EOKAE" xlink:type="simple">31°31'15"S, 159°03'53"E</named-content></named-content>; 13 Dec. 2000; CBCR; leaf litter; LHIS059L, K188155 (<named-content xmlns:xlink="http://www.w3.org/1999/xlink" content-type="dwc:institutional_code" xlink:title="Australian Museum, Sydney" xlink:href="http://grbio.org/institution/australian-museum" xlink:type="simple">AM</named-content>) • 1 female and 1 ex.; Stephens Reserve, c. 10 m; <named-content xmlns:xlink="http://www.w3.org/1999/xlink" content-type="dwc:verbatimCoordinates" xlink:type="simple"><named-content content-type="geo-json" specific-use="{&#34;type&#34;:&#34;Point&#34;,&#34;coordinates&#34;:[159.064722,-31.525833]}" id="NCID0E1KAE" xlink:type="simple">31°31'33"S, 159°03'53"E</named-content></named-content>; 9 Dec. 2000; C. Reid; Palm frond leaf litter; K188161(188162) (<named-content xmlns:xlink="http://www.w3.org/1999/xlink" content-type="dwc:institutional_code" xlink:title="Australian Museum, Sydney" xlink:href="http://grbio.org/institution/australian-museum" xlink:type="simple">AM</named-content>) • 1 ex.; junction of Kims Lookout trail and North Beach trail; <named-content xmlns:xlink="http://www.w3.org/1999/xlink" content-type="dwc:verbatimCoordinates" xlink:type="simple"><named-content content-type="geo-json" specific-use="{&#34;type&#34;:&#34;Point&#34;,&#34;coordinates&#34;:[159.050000,-31.518889]}" id="NCID0EGLAE" xlink:type="simple">31°31'8"S, 159°3'0"E</named-content></named-content>; 18–27 Feb. 2001; Australian Museum; pit trap; LHIS010/05, K188163 (<named-content xmlns:xlink="http://www.w3.org/1999/xlink" content-type="dwc:institutional_code" xlink:title="Australian Museum, Sydney" xlink:href="http://grbio.org/institution/australian-museum" xlink:type="simple">AM</named-content>) • 1 female; “Little Slope“; <named-content xmlns:xlink="http://www.w3.org/1999/xlink" content-type="dwc:verbatimCoordinates" xlink:type="simple"><named-content content-type="geo-json" specific-use="{&#34;type&#34;:&#34;Point&#34;,&#34;coordinates&#34;:[159.067500,-31.586667]}" id="NCID0ESLAE" xlink:type="simple">31°35'12"S, 159°4'3"E</named-content></named-content>; 30 Nov. 2000; CBCR, Australian Museum; leaf litter ex Broad Megaphyllous Closed Sclerophyll Forest – <italic><tp:taxon-name><tp:taxon-name-part taxon-name-part-type="genus" reg="Howea">Howea</tp:taxon-name-part><tp:taxon-name-part taxon-name-part-type="species" reg="belmoryana">belmoryana</tp:taxon-name-part></tp:taxon-name></italic> habitat; LHIS051L, K188154 (+1) (<named-content xmlns:xlink="http://www.w3.org/1999/xlink" content-type="dwc:institutional_code" xlink:title="Australian Museum, Sydney" xlink:href="http://grbio.org/institution/australian-museum" xlink:type="simple">AM</named-content>) • 1 ex.; “Get Up Place“, trail to Mt. Gower; <named-content xmlns:xlink="http://www.w3.org/1999/xlink" content-type="dwc:verbatimCoordinates" xlink:type="simple"><named-content content-type="geo-json" specific-use="{&#34;type&#34;:&#34;Point&#34;,&#34;coordinates&#34;:[159.081111,-31.582778]}" id="NCID0EJMAE" xlink:type="simple">31°34'58"S, 159°4'52"</named-content></named-content>E; 2 Dec. 2000; CBCR, Australian Museum; Leaf litter ex Broad Closed Sclerophyll Scrub, <italic><tp:taxon-name><tp:taxon-name-part taxon-name-part-type="genus" reg="Dracophyllum">Dracophyllum</tp:taxon-name-part></tp:taxon-name></italic>/<italic><tp:taxon-name><tp:taxon-name-part taxon-name-part-type="genus" reg="Metrosideros">Metrosideros</tp:taxon-name-part></tp:taxon-name></italic> habitat; LHIS048L, K188159 (<named-content xmlns:xlink="http://www.w3.org/1999/xlink" content-type="dwc:institutional_code" xlink:title="Australian Museum, Sydney" xlink:href="http://grbio.org/institution/australian-museum" xlink:type="simple">AM</named-content>) • 1 ex.; Mt Gower tk [track]; <named-content xmlns:xlink="http://www.w3.org/1999/xlink" content-type="dwc:verbatimCoordinates" xlink:type="simple"><named-content content-type="geo-json" specific-use="{&#34;type&#34;:&#34;Point&#34;,&#34;coordinates&#34;:[159.085000,-31.578611]}" id="NCID0EDNAE" xlink:type="simple">31°34'43"S, 159°05'6"E</named-content></named-content>; 330 m; 10–17 May 2004; N. Velez; Site G13 litter <italic><tp:taxon-name><tp:taxon-name-part taxon-name-part-type="genus" reg="Chionanthus">Chion.</tp:taxon-name-part><tp:taxon-name-part taxon-name-part-type="species" reg="quadristamineus">quadristamineus</tp:taxon-name-part></tp:taxon-name></italic> forest; Australian Museum K517792 (<named-content xmlns:xlink="http://www.w3.org/1999/xlink" content-type="dwc:institutional_code" xlink:title="Australian Museum, Sydney" xlink:href="http://grbio.org/institution/australian-museum" xlink:type="simple">AM</named-content>) • 1 ex.; same locality, geo-coodinate and altitude; 1–12 Nov. 2005; N. Velez; same microhabitat; Australian Museum K517794 (<named-content xmlns:xlink="http://www.w3.org/1999/xlink" content-type="dwc:institutional_code" xlink:title="Australian Museum, Sydney" xlink:href="http://grbio.org/institution/australian-museum" xlink:type="simple">AM</named-content>) • 1 ex.; Mt Gower tk; <named-content xmlns:xlink="http://www.w3.org/1999/xlink" content-type="dwc:verbatimCoordinates" xlink:type="simple"><named-content content-type="geo-json" specific-use="{&#34;type&#34;:&#34;Point&#34;,&#34;coordinates&#34;:[159.085278,-31.578889]}" id="NCID0E5NAE" xlink:type="simple">31°34'44"S, 159°05'7"E</named-content></named-content>; 360 m; 10–17 May 2004; N. Velez; Site G14 litter <italic><tp:taxon-name><tp:taxon-name-part taxon-name-part-type="genus" reg="Chionanthus">Chion.</tp:taxon-name-part><tp:taxon-name-part taxon-name-part-type="species" reg="quadristamineus">quadristamineus</tp:taxon-name-part></tp:taxon-name></italic> forest; Australian Museum K517793 (<named-content xmlns:xlink="http://www.w3.org/1999/xlink" content-type="dwc:institutional_code" xlink:title="Australian Museum, Sydney" xlink:href="http://grbio.org/institution/australian-museum" xlink:type="simple">AM</named-content>) • 1 ex.; Mt Gower tk; <named-content xmlns:xlink="http://www.w3.org/1999/xlink" content-type="dwc:verbatimCoordinates" xlink:type="simple"><named-content content-type="geo-json" specific-use="{&#34;type&#34;:&#34;Point&#34;,&#34;coordinates&#34;:[159.078333,-31.572778]}" id="NCID0EVOAE" xlink:type="simple">31°34'22"S, 159°04'42"E</named-content></named-content>; 160 m; 10–17 May 2004; N. Velez; Site G6 litter <italic><tp:taxon-name><tp:taxon-name-part taxon-name-part-type="genus" reg="Syzigium">Syzigium</tp:taxon-name-part><tp:taxon-name-part taxon-name-part-type="species" reg="fullagarii">fullagarii</tp:taxon-name-part></tp:taxon-name></italic> forest; Australian Museum K517791 (<named-content xmlns:xlink="http://www.w3.org/1999/xlink" content-type="dwc:institutional_code" xlink:title="Australian Museum, Sydney" xlink:href="http://grbio.org/institution/australian-museum" xlink:type="simple">AM</named-content>) • 1 ex.; Mt Gower tk; <named-content xmlns:xlink="http://www.w3.org/1999/xlink" content-type="dwc:verbatimCoordinates" xlink:type="simple"><named-content content-type="geo-json" specific-use="{&#34;type&#34;:&#34;Point&#34;,&#34;coordinates&#34;:[159.084167,-31.578056]}" id="NCID0EMPAE" xlink:type="simple">31°34'41"S, 159°05'3"E</named-content></named-content>; 260 m; 1–12 Nov. 2005; N. Velez; Site G10 litter <italic><tp:taxon-name><tp:taxon-name-part taxon-name-part-type="genus" reg="Chionanthus">Chion.</tp:taxon-name-part><tp:taxon-name-part taxon-name-part-type="species" reg="quadristamineus">quadristamineus</tp:taxon-name-part></tp:taxon-name></italic> forest; Australian Museum K517795 (<named-content xmlns:xlink="http://www.w3.org/1999/xlink" content-type="dwc:institutional_code" xlink:title="Australian Museum, Sydney" xlink:href="http://grbio.org/institution/australian-museum" xlink:type="simple">AM</named-content>) • 1 ex.; Mt Gower tk; <named-content xmlns:xlink="http://www.w3.org/1999/xlink" content-type="dwc:verbatimCoordinates" xlink:type="simple"><named-content content-type="geo-json" specific-use="{&#34;type&#34;:&#34;Point&#34;,&#34;coordinates&#34;:[159.085833,-31.580278]}" id="NCID0EDQAE" xlink:type="simple">31°34'49"S, 159°05'9"E</named-content></named-content>; 460 m; 10–17 May 2004; N. Velez; Site G18 litter <italic><tp:taxon-name><tp:taxon-name-part taxon-name-part-type="genus" reg="Chionanthus">Chion.</tp:taxon-name-part><tp:taxon-name-part taxon-name-part-type="species" reg="quadristamineus">quadristamineus</tp:taxon-name-part></tp:taxon-name></italic> forest; Australian Museum K517796 (<named-content xmlns:xlink="http://www.w3.org/1999/xlink" content-type="dwc:institutional_code" xlink:title="Australian Museum, Sydney" xlink:href="http://grbio.org/institution/australian-museum" xlink:type="simple">AM</named-content>) • 1 male; Mt Gower tk; <named-content xmlns:xlink="http://www.w3.org/1999/xlink" content-type="dwc:verbatimCoordinates" xlink:type="simple"><named-content content-type="geo-json" specific-use="{&#34;type&#34;:&#34;Point&#34;,&#34;coordinates&#34;:[159.085278,-31.579167]}" id="NCID0E1QAE" xlink:type="simple">31°34'45"S, 159°05'7"E</named-content></named-content>; 390 m; 10–17 May 2004; N. Velez; Site G15 litter <italic><tp:taxon-name><tp:taxon-name-part taxon-name-part-type="genus" reg="Chionanthus">Chion.</tp:taxon-name-part><tp:taxon-name-part taxon-name-part-type="species" reg="quadristamineus">quadristamineus</tp:taxon-name-part></tp:taxon-name></italic> forest; Australian Museum K517797 (<named-content xmlns:xlink="http://www.w3.org/1999/xlink" content-type="dwc:institutional_code" xlink:title="Australian Museum, Sydney" xlink:href="http://grbio.org/institution/australian-museum" xlink:type="simple">AM</named-content>) • 1 female; Mt Gower tk; <named-content xmlns:xlink="http://www.w3.org/1999/xlink" content-type="dwc:verbatimCoordinates" xlink:type="simple"><named-content content-type="geo-json" specific-use="{&#34;type&#34;:&#34;Point&#34;,&#34;coordinates&#34;:[159.085556,-31.581111]}" id="NCID0ERRAE" xlink:type="simple">31°34'52"S, 159°05'8"E</named-content></named-content>; 530 m; 1–12 Nov. 2005; N. Velez; Site G21 litter <italic>Draco <tp:taxon-name><tp:taxon-name-part taxon-name-part-type="genus" reg="Metrosideros">Metrosideros</tp:taxon-name-part><tp:taxon-name-part taxon-name-part-type="species" reg="nervulosa">nervulosa</tp:taxon-name-part></tp:taxon-name></italic> scrub; Australian Museum K517798 (<named-content xmlns:xlink="http://www.w3.org/1999/xlink" content-type="dwc:institutional_code" xlink:title="Australian Museum, Sydney" xlink:href="http://grbio.org/institution/australian-museum" xlink:type="simple">AM</named-content>: habitus image taken, Fig. <xref ref-type="fig" rid="F1">1C</xref>) • 1 ex.; Mt Gower tk; <named-content xmlns:xlink="http://www.w3.org/1999/xlink" content-type="dwc:verbatimCoordinates" xlink:type="simple"><named-content content-type="geo-json" specific-use="{&#34;type&#34;:&#34;Point&#34;,&#34;coordinates&#34;:[159.084444,-31.578611]}" id="NCID0EKSAE" xlink:type="simple">31°34'43"S, 159°05'4"E</named-content></named-content>; 290 m; 1–14 Apr. 2006; N. Velez; Site G11 litter <italic><tp:taxon-name><tp:taxon-name-part taxon-name-part-type="genus" reg="Chionanthus">Chion.</tp:taxon-name-part><tp:taxon-name-part taxon-name-part-type="species" reg="quadristamineus">quadristamineus</tp:taxon-name-part></tp:taxon-name></italic> forest; Australian Museum K517799 (<named-content xmlns:xlink="http://www.w3.org/1999/xlink" content-type="dwc:institutional_code" xlink:title="Australian Museum, Sydney" xlink:href="http://grbio.org/institution/australian-museum" xlink:type="simple">AM</named-content>) • 1 female; Forest behind Salmon Beach; <named-content xmlns:xlink="http://www.w3.org/1999/xlink" content-type="dwc:verbatimCoordinates" xlink:type="simple"><named-content content-type="geo-json" specific-use="{&#34;type&#34;:&#34;Point&#34;,&#34;coordinates&#34;:[159.075917,-31.576722]}" id="NCID0EBTAE" xlink:type="simple">31°33'96.2"S, 159°04'33.3"E</named-content></named-content>; 29 m; 10 Feb. 2017; Jenkins Shaw &amp; Jensen; under bark, fallen tree; LHI2017Feb10-J23, Australian Museum K517790 (<named-content xmlns:xlink="http://www.w3.org/1999/xlink" content-type="dwc:institutional_code" xlink:title="Australian Museum, Sydney" xlink:href="http://grbio.org/institution/australian-museum" xlink:type="simple">AM</named-content>) • 1 female; SEern [southeastern] face of Mt Lidgberg, at base of summit tabletop; <named-content xmlns:xlink="http://www.w3.org/1999/xlink" content-type="dwc:verbatimCoordinates" xlink:type="simple"><named-content content-type="geo-json" specific-use="{&#34;type&#34;:&#34;Point&#34;,&#34;coordinates&#34;:[159.081667,-31.573889]}" id="NCID0ENTAE" xlink:type="simple">31°34'26"S, 159°4'54"E</named-content></named-content>; 2–12 Dec. 2000; CBCR, Australian Museum; Pit trap; LHIS031/05; K188164 (<named-content xmlns:xlink="http://www.w3.org/1999/xlink" content-type="dwc:institutional_code" xlink:title="Australian Museum, Sydney" xlink:href="http://grbio.org/institution/australian-museum" xlink:type="simple">AM</named-content>) • 2 exs; Mt Lidgbird E shelf; <named-content xmlns:xlink="http://www.w3.org/1999/xlink" content-type="dwc:verbatimCoordinates" xlink:type="simple"><named-content content-type="geo-json" specific-use="{&#34;type&#34;:&#34;Point&#34;,&#34;coordinates&#34;:[159.090861,-31.572944]}" id="NCID0EZTAE" xlink:type="simple">31°33'82.6"S, 159°05'27.1"E</named-content></named-content>; 486 m; 9 Feb. 2017; Jenkins Shaw &amp; Jensen; shifting leaf litter; LHI2017Feb9-J20a, Australian Museum K517801 (517802) (<named-content xmlns:xlink="http://www.w3.org/1999/xlink" content-type="dwc:institutional_code" xlink:title="Australian Museum, Sydney" xlink:href="http://grbio.org/institution/australian-museum" xlink:type="simple">AM</named-content>) • 1 ex.; Mt Lidgbird tk; <named-content xmlns:xlink="http://www.w3.org/1999/xlink" content-type="dwc:verbatimCoordinates" xlink:type="simple"><named-content content-type="geo-json" specific-use="{&#34;type&#34;:&#34;Point&#34;,&#34;coordinates&#34;:[159.093889,-31.562222]}" id="NCID0EFUAE" xlink:type="simple">31°33'44"S, 159°05'38"E</named-content></named-content>; 390 m; 10–27 May 2004; N. Velez; Site L12 litter <italic><tp:taxon-name><tp:taxon-name-part taxon-name-part-type="genus" reg="Drypetes">Drypetes</tp:taxon-name-part></tp:taxon-name></italic>/<italic><tp:taxon-name><tp:taxon-name-part taxon-name-part-type="genus" reg="Cryptocarya">Cryptocarya</tp:taxon-name-part></tp:taxon-name></italic>; Australian Museum K517800 (<named-content xmlns:xlink="http://www.w3.org/1999/xlink" content-type="dwc:institutional_code" xlink:title="Australian Museum, Sydney" xlink:href="http://grbio.org/institution/australian-museum" xlink:type="simple">AM</named-content>).</p></tp:treatment-sec><tp:treatment-sec sec-type="distribution" id="SECID0E3UAE"><title>Distribution.</title><p>Lord Howe Island (New South Wales, Australia).</p></tp:treatment-sec><tp:treatment-sec sec-type="habitat" id="SECID0EBVAE"><title>Habitat.</title><p><italic><tp:taxon-name><tp:taxon-name-part taxon-name-part-type="genus" reg="Psammoecus">Psammoecus</tp:taxon-name-part><tp:taxon-name-part taxon-name-part-type="species" reg="lordhowensis">lordhowensis</tp:taxon-name-part></tp:taxon-name></italic> is endemic to the Lord Howe main island, where it is widespread in closed temperate rainforest, from the northern (Malabar Ridge) to the southern (Little Slope) end of the island, and from sea level to 530 m elevation. It does not appear to occur in the cloud forest on the summit of Mount Gower (above 700 m). This species is mostly collected by sieving leaf litter, but one specimen was collected in a pitfall trap and another under bark.</p></tp:treatment-sec><tp:treatment-sec sec-type="etymology" id="SECID0ESVAE"><title>Etymology.</title><p>The specific name of this new species is derived from the type locality, as a noun in genitive case.</p></tp:treatment-sec></tp:taxon-treatment>
